# Supplementary material for: Characterizing provider-led adaptations to mobile phone delivery of the Adolescent Transition Package (ATP) in Kenya using the Framework for Reporting Adaptations and Modifications to Evidence-based Implementation Strategies (FRAME-IS): a mixed methods approach
Source: Implement Sci Commun. 2023 Aug 14;4:95. doi: 10.1186/s43058-023-00446-y (PMC10424422; doi:10.1186/s43058-023-00446-y)
Supplement: Supplementary file 1 — Additional file 1: Appendix 1. Adaptations Coding [file 43058_2023_446_MOESM1_ESM.xlsx]

## Sheet: Sheet1
clinic	cqi_challenge	cqi_adaptation proposed	bundled/complex OR simple change idea (step 3: identify simple versus complex change ideas)	cqi_changeaffects (IS,EBI, BOTH) (step 5 : determine if proposed change touches IS, EB or both)	Module 2_what is modified (CONTENT, EVALUATION,TRAINING,CONTEXT) (step 6 apply FRAME-IS)	Module 2b_if context is changed, what class of context adapation? (FORMAT,SETTING,PERSONNEL,POPULATION, OTHER)	Module 3_what is the nature of the adaptation	Module 4_ what is the goal of the adaptation?	Module 4b_what is the level of the rationale of the adaptation? (socio-political, organizational, provider, recipient/patient)	Module 7_How widespread is the adapation? [1. Individual patient or other recipient targeted by strategy/EBP 2.Group of /all individuals with the problem that is being targeted) 2.Patients/cohort/individuals that share a particular characteristic 3.Individual practitioner/teacher/clinician responsible for implementation 4.Clinic/unit level 5.Organization — the organization makes the modification/…	Adaptation went as planned	Phone implementation with adaptation easier than in-person	Final decision on proposed adaptation
0	Overburdened staff	Call in the evening when adolescents are at home with caregiver	SINGLE/SIMPLE	IS	context	Setting		Increase reach	Recipient/Patient	Patients who share a particular characteristic	Yes	Yes	Adopt
0	Adolescents relocated-no number available	Wait for adolescents to come to clinic to provide alternative phone numbers	SINGLE/SIMPLE	IS	content		Drift with return	Increase reach	Recipient/Patient	Patients who share a particular characteristic	Yes	Yes	Adopt
0	Adolescents not reachable on existing phone numbers	Use CHV to help trace and obtain alternative phone number	SINGLE/SIMPLE	IS	content		Integrating another strategy into the strategy in use	Increase reach	Recipient/Patient	Specific implementer	Yes	Yes	Adapt
0	Adolescents unable to remember previous topics	Revisit chapters with adolescents and repeat as needed	SINGLE/SIMPLE	IS	content		Repetition	Increase fidelity of implementation; Increase effectivenss of EBI	Recipient/Patient	Patients who share a particular characteristic	Yes	Yes	Adopt
0	Increased workload for HCW	Apply teamwork approach to calls- divide adolescents among HCW	SINGLE/SIMPLE	IS	context	Personnel		Increase acceptability, appropriateness or feasibility (summed up as fit)	Provider	Clinic/Implementation team	Yes	Yes	Adopt
0	Challenging to track progress due to poor documentation	Proper documentation to be overseen by adherence counsellor for CC patients and pmtct nurse tor pmtct clients	SINGLE/SIMPLE	IS	evaluation		Adding elements	Improve fidelity of implementation; Increase acceptability, appropriateness or feasibility (summed up as fit)	Provider	Specific implementer	No	No	Adopt
0	some clients discussed material but did not master right away. HCW unclear how to distinguish between those who mastered and those who didn't in their reporting	Discussed versus discussed+mastered- criteria created. if client cannot remember everything, use discussed + mastered if they can, use mastered.	SINGLE/SIMPLE	IS	evaluation		Adding elements	Increase fidelity of implementation; Increase acceptability, appropriateness or feasibility (summed up as fit)	Provider	Clinic/Implementation team	Yes	Yes	Adopt
1	Disclosure challenges: fear of unintended disclosure resulting in dropped calls or unsupportive spouse/caregiver most; were older clients from pmtct clinics	Reallocate clients dropping calls to pmtct staff to make calls -will use baby/mother checkups to prevent disclosure	SINGLE/SIMPLE	IS	context	Personnel		Improve fidelity of implementation; Increase reach	Recipient/Patient	Specific implementer	Yes	Yes	Adopt
1	adolescents not reachable on phone and most adolescents cannot remember what they learned before	Schedule calls in advance, and use files to prepare in advance and recap material when adolescent is reached	BUNDLED/COMPLEX	IS	context+ content	Setting	Repetition	Increase reach; Improve fidelity of implementation	Recipient/Patient	Group of individuals with the problem being targeted	Yes	Yes	Adapt
1	Not reaching 100% of adolescents	Schedule calls based on when the caregiver is available OR Wait for client to come to facility for in-person delivery	BUNDLED/COMPLEX	IS	context+ content	Setting	Drift with return	Increase reach	Recipient/Patient	Group of individuals with the problem being targeted	Yes	Yes	Adapt
1	communication barrier with adolescents -some dont want to open up on phone	Check if adolescent is in a suitable environment and request caregiver to provide privacy	SINGLE/SIMPLE	IS	content		Adding elements	Improve fidelity of implementation; Increase effectiveness of EBI	Recipient/Patient	Group of individuals with the problem being targeted	Yes	Yes	Adapt
1	Delayed intervention to some adolescents; adolescents declining or still unreachable	Linking with CHV to obtain alternative contacts or wait for TCA dates	BUNDLED/COMPLEX	IS	content		Integrating another strategy into the strategy in use	Increase reach	Recipient/Patient	Specific implementer	Yes	No	Adopt
1	Language barrier and Knowledge deficit on viral load cut offs, cc number and names of medication	Recap material and ask adolescents to write down the viral load cut offs, cc number and names of medication. Swap HCW to meet language needs of client and	BUNDLED/COMPLEX	BOTH	content + context	Personnel	Repetition; Adding elements	Improve fidelity of implementation; Increase effectiveness of EBI	Recipient/Patient	Group of individuals with the problem being targeted	Yes	Yes	Adapt
2	Some clients are hard to reach	Review files for contact info and repeat attempts to call unreached clients	BUNDLED/COMPLEX	IS	content		Repetition; Adding elements	Increase reach; Increase adoption	Recipient/Patient	Patients who share a particular characteristic	Yes	Yes	Adapt
2	some clients still unavailable but randomization of clients was good-and important to document everything to enhance follow up	Group adolescents by earliest reached, allocate 7 per HCW and prioritize calls from the earliest reached	BUNDLED/COMPLEX	IS	context	Format; Personnel		Increase acceptability, appropriateness or feasibility (summed up as fit)	Provider	Clinic/Implementation team	Yes	Yes	Adapt
2	clients with guardians fare better than older adolescents with more independence/mo guardians. some adolescents don't remember the drugs they are using; drug names are difficult to read/remember	Provide drug names in short form or simplify drug names in other relevant ways	SINGLE/SIMPLE	BOTH	content		Tailoring/tweaking/refining	Increase effectiveness of EBI; Improve fidelity of implementation	Recipient/Patient	Group of individuals with the problem being targeted	Yes	No	Adapt
2	adolescents unreachable- wrong numbers	Identify and map location of adolescents with long TCAs for tracing by CHV	SINGLE/SIMPLE	IS	content		Integrating another strategy into the strategy in use	Increase adoption	Recipient/Patient	Specific implementer	Yes	No	Adapt
2	Varied understanding and unclear sense of /lack of data showing the number of clients who understand the transition material	Allocate a number of clients to each staff to improve on documentation of success with adoption, reach and effectiveness	SINGLE/SIMPLE	IS	evaluation+ context	Personnel	Adding elements	Increase effectiveness of EBI; Increase adoption	Provider	Clinic/Implementation team	Yes	Yes	Adopt
2	Challenge tracking who have been reached per month. lack of source document to help work planning and measurement of success	Allocate specific number of adolescents per HCW (agreed on 6) and track progress and challenges by month	BUNDLED/COMPLEX	IS	context	Personnel		Increase acceptability, appropriateness or feasibility (summed up as fit); Increase adoption	Provider	Clinic/Implementation team	Yes	Yes	Adapt
2	Clients forgot material over time	Every month group adolescents by earliest reached, allocate 7 per HCW and prioritize calls from the earliest reached and schedule calls	BUNDLED/COMPLEX	IS	context	Personnel		Improve fidelity of implementation	Recipient/Patient; Provider	Group of individuals with the problem being targeted	Yes	Yes	Adapt
3	unreachable adolescents and low phone ownership among them	Use locator information and CHV to find adolescents and call them when CHV has found them	SINGLE/SIMPLE	IS	context	Format; Personnel		Increase reach; Increase adoption	Recipient/Patient	Specific implementer	Yes	Yes	Adapt
3	Challenge with rushed calls and in making sure client understanding material	Call after hours, communicate in language most understandable to client/use HCW who can speak their language and assess understanding using open ended questions.	BUNDLED/COMPLEX	BOTH	context + evaluation	Personnel; Setting	Adding elements; Tailoring/wteaking/refining	Increase reach, Improve fidelity of implementation; Increase effectiveness of EBI	Provider	Clinic/Implementation team	Yes	Yes	Adopt
3	reaching clients during business hours and wrong numbers	Calling ahead of time to reach caregivers and plan call with adolescent and ask link person to connect to CHVs to obtain new client numbers	BUNDLED/COMPLEX	IS	context	Format; Personnel		Increase acceptability, appropriateness or feasibility (summed up as fit); Increase reach	Provider	Patients who share a particular characteristic; Specific Implementer	Yes	Yes	Adapt
3	to improve client's understand. need a strategy	Obtain caregiver support/collaborate, schedule to ensure ample time, increase airtime and shuffle HCW calling adolescents	BUNDLED/COMPLEX	IS	context	Population, Format, Personnel		Improve fidelity of implementation; Increase effectiveness of EBI	Provider	Group of individuals with the problem being targeted	Yes	Yes	Adopt
3	client missing all visits and calls due to relocation, clients/caregivers not at home during the day (caregiver-related barriers)	Repeat calls at alternative times, preparing clients by calling ahead of time to schedule and plan and if unreachable use CHV to do community tracing	BUNDLED/COMPLEX	IS	content + context	Setting; Format	Repetition; Integrate another strategy to the implementation strategy in primary use	Increase reach	Recipient/Patient	Clinic/Implementation team	Yes	Yes	Adapt
3	language barrier	Assign HCW to clients based on ability to meet client language need or use home visits or clinic visits to assess understanding	BUNDLED/COMPLEX	BOTH	context+ evaluation	Personnel	Tailoring/tweaking/refining; Drift with return	Increase health equity or decrease disparities; Improve fidelity of implementation	Recipient/Patient	Clinic/Implementation team	Yes	Yes	Adopt
3	caregivers don't want to leave phone with kids or caregivers/adolescents don't have time for the call	Preparing the caregiver ahead of time, including scheduling if not possible, requesting adolescent to come to clinic depending on their location	BUNDLED/COMPLEX	IS	context + content	Format; Population; Setting	Drift with return	Increase reach; Improve fidelity of implementation	Recipient/Patient; Provider	Patients who share a particular characteristic	Yes	Yes	Adapt
3	reaching clients during business hours was difficult	Calling after-hours	SINGLE/SIMPLE	IS	context	Setting		Increase reach	Recipient/Patient	Clinic/Implementation team	Yes	Yes	Adopt
3	adolescents unreachable - no phone ownership	focus on calling caregivers to reach adolescents	SINGLE/SIMPLE	IS	context	Format; Population		Increase adoption	Recipient/Patient	Group of individuals with the problem being targeted	Yes	Yes	Adapt
3	missing or change in phone numbers	Use treatment supporter number or CHV to update phone numbers	SINGLE/SIMPLE	IS	content		Adding elements	Increase reach	Provider	Clinic/Implementation team	Yes	Yes	Adapt
4	Clients unreachable on phone and need to make sure adolescents are not missed during follow up	Obtain alternative contacts during community distribution of meds and assign each HCW adolescents to follow up	BUNDLED/COMPLEX	IS	context	Setting; Personnel		Increase reach	Recipient/Patient	Specific implementer	Yes	Yes	Adapt
4	One phone used by all HCWs across several clinics	Create call schedule to provide phone based on call schedule - HCW given specific time and days to make calls and obtain a new phone	SINGLE/SIMPLE	IS	context	Personnel; Setting		Increase acceptability, appropriateness or feasibility (summed up as fit); Increase adoption	Provider	Clinic/Implementation team	Yes	Yes	Adopt
4	Clients have variable abilities/capability to understand/follow the ATP material. Some clients are slow in understanding	Go through one chapter at a time and use/adopt simple/understandable language for client	SINGLE/SIMPLE	BOTH	content		Tailoring/tweaking/refining; Spreading	Increase health equity or decrease disparities; Improve fidelity of implementation; Increase effectiveness of EBI	Recipient/Patient	Group of individuals with the problem being targeted	Yes	Yes	Adapt
4	handling calls assigned to HCW on leave	Those on leave to be given priority to call before leaving and hand over their clients to the youth champions	SINGLE/SIMPLE	IS	context	Personnel		Increase acceptability, appropriateness or feasibility (summed up as fit)	Organizational; Provider	Specific implementer	Yes	Yes	Adopt
4	Some clients are only available after hours	HCWs with scheduled after hours calls to carry phone home per call schedule	SINGLE/SIMPLE	IS	context	Setting		Increase acceptability, appropriateness or feasibility (summed up as fit)	Recipient/Patient	Specific implementer	Yes	Yes	Adapt
4	challenge: clients are getting bored during calls/not engaged some clients still not answering calls	Use more interactive approach (conversational or question and answer)	SINGLE/SIMPLE	BOTH	content		Adding elements	Increase fidelity of implementation; Increase effectivenss of EBI	Recipient/Patient	Group of individuals with the problem being targeted	Yes	Yes	Adopt
5	still unreached adolescents	Wait for TCA to obtain current numbers	SINGLE/SIMPLE	IS	content		Drift with return	Increase reach	Recipient/Patient	Patients who share a particular characteristic	Yes	Yes	Adopt
5	clients cannot be reached: airtime, poor network	Notify ahead of time to schedule call; HCW to team up and divide between themselves clients who need in-person care and phone follow up	BUNDLED/COMPLEX	IS	context	Format; Personnel		Increase reach	Recipient/Patient	Group of individuals with the problem being targeted	Yes	Yes	Adapt
5	wrong numbers	Review/Look at files for alternative numbers	SINGLE/SIMPLE	IS	content		Adding elements	Increase reach	Provider	Clinic/Implementation team	Yes	No	Abandon
5	unreached adolescents and no contact information	Obtain new/alternative number from triage desk or Wait for next TCA to obtain	SINGLE/SIMPLE	IS	content		Adding elements; Drift with return	Increase reach	Provider	Patients who share a particular characteristic	Yes	No	Abandon
5	adolescents not answering calls	Repeat calls for adolescents not answering calls	SINGLE/SIMPLE	IS	content		Repetition	Increase reach	Recipient/Patient	Clinic/Implementation team	Yes	Yes	Adopt
5	client numbers not going through	Review patient files for alternative contacts	SINGLE/SIMPLE	IS	content		Adding elements	Increase reach	Recipient/Patient	Patients who share a particular characteristic	Yes	Yes	Adapt
5	unreached adolescents because numbers are not going through alternative numbers from file and call	Obtain alternative numbers from file and call	SINGLE/SIMPLE	IS	content		Adding elements	Increase reach	Provider	Clinic/Implementation team	Yes	No	Abandon
5	no numbers for unreachable adolescents	Wait for TCA, track during clinic visit to obtain number writing down return date and look out for adolescent on the date	SINGLE/SIMPLE	IS	content		Drift with return	Increase reach	Recipient/Patient	Patients who share a particular characteristic	Yes	Yes	Adopt
6	many adolescents can't tell names of drugs or define viral load cut offs	Repeat teaching those with challenges remembering	SINGLE/SIMPLE	EBI	content		Repetition	Increase effectiveness of EBI	Recipient/Patient	Patients who share a particular characteristic	Yes	No	Adapt
6	doing a full chapter on the phone is a challenge	Spread content over several calls, 1-2 pages per call	SINGLE/SIMPLE	BOTH	content		Spreading	Improve fidelity of implementation; Increase acceptability, appropriateness or feasibility (summed up as fit)	Recipient/Patient	Group of individuals with the problem being targeted	Yes	Yes	Adapt
6	Adolescents missing calls because caregivers are busy	Repeat calls or wait for tcas; maximize teaching when adolescents are found	SINGLE/SIMPLE	IS	content		Repetition; Drift with return	Increase reach	Recipient/Patient	Patients who share a particular characteristic	Yes	Yes	Adopt
6	poorly planned phone calls lead to rushing over the booklet-caregivers impatient and cannot wait for call to end. Caregivers retrieve phones prematurely	Early planning with caregiver to ensure clients don't miss content	SINGLE/SIMPLE	IS	context	Format; Population		Improve fidelity of implementation;	Recipient/Patient	Group of individuals with the problem being targeted	Yes	Yes	Adapt
6	HCW on quarantine, huge work load:	Remaining HCW call when workload is reduced when there's available time	SINGLE/SIMPLE	IS	context	Personnel		Increase acceptability, appropriateness or feasibility (summed up as fit); Increase adoption	Provider	Clinic/Implementation team	Yes	Yes	Adopt
6	client mastery not assessed	Testing by asking questions before, during and after the chapter is discussed	SINGLE/SIMPLE	IS	evaluation		Adding elements	Improve fidelity of implementation; Increase effectiveness of EBI	Provider	Group of individuals with the problem being targeted	Yes	Yes	Adopt
7	Adolescents not retaining information- they do not know their drugs	During calls, ask adolescents to memorize names of drugs and check recall during next call	SINGLE/SIMPLE	BOTH	content + evaluation		Adding elements	Increase effectiveness of EBI	Recipient/Patient	Group of individuals with the problem being targeted	Yes	No	Adapt
7	Low success rates reaching adolescents	Attempt calls at various times of the day	SINGLE/SIMPLE	IS	context	Setting		Increase reach	Recipient/Patient	Clinic/Implementation team	Yes	No	Abandon
7	busy adolescents during the day-only available at night	Call in advance to book time with adolescents for a call during the day when they are available or on days they are free	SINGLE/SIMPLE	IS	context	Format; Setting		Increase acceptability, appropriateness or feasibility (summed up as fit)	Recipient/Patient	Group of individuals with the problem being targeted	Yes	Yes	Adapt
7	challenge teaching clients about viral load-low retention	Ask clients to memorize drug names and viral load cut offs to help teach and enhance retention of knowledge about viral load	SINGLE/SIMPLE	EBI	content		Adding elements	Improve fidelity of implementation; Increase effectiveness of EBI	Recipient/Patient	Group of individuals with the problem being targeted	Yes	Yes	Adopt
7	Some clients have finished the whole book, others have only had one exposure	Assign specific HCW to make targeted calls to clients who are behind	SINGLE/SIMPLE	IS	context	Personnel		Increase reach	Recipient/Patient	Patients who share a particular characteristic	Yes	Yes	Adapt
7	HCW rushing over the books. Also indicated in call logs. Difficult to teach over the phone. HCW unable to follow instructions documented in book and training materials. Phone shortens the amount of time they can allocate for the monthly interactions. If call is too long, it lowers retention of material by client, and also lowers concentration.	Improve call quality by shortening call duration and material covered (<2 pages at a time)	SINGLE/SIMPLE	BOTH	content		Shortening; Spreading	Improve fidelity of implementation	Provider; Recipient/Patient	Group of individuals with the problem being targeted	Yes	Yes	Adapt
7	Challenge of distinguishing and documenting chapters discussed and chapters mastered	Indicate HCW initials after each patient call	SINGLE/SIMPLE	IS	evaluation		Adding elements	Improve fidelity of implementation	Provider	Clinic/unit	Yes	Yes	Adapt
8	Clients in unsuitable environments - primarily was a timing issue	Allocating specific adolescents to specific staff who are able to call after hours	SINGLE/SIMPLE	IS	context	Personnel; Setting		Increase reach	Recipient/Patient; Socio-political/Environmental	Specific implementer	Yes	Yes	Adopt
8	There was only one phone available	Reduce staff making calls (Assign mentor mother and adolescent champion) and set daily call targets	SINGLE/SIMPLE	IS	context	Personnel		Increase acceptability, appropriateness or feasibility (summed up as fit)	Recipient/Patient	Specific implementer	Yes	Yes	Adapt
8	phone ownership: shared phones don't guarantee confidentiality/unintentional disclosure	Inform caregivers ahead of time that HCW will be making calls and use in-person as a default if unable to reach	BUNDLED/COMPLEX	IS	context+content	Format; Population	Drift with return	Increase reach	Recipient/Patient	Group of individuals with the problem being targeted	Yes	Yes	Adopt
8	Adolescents cannot be reached, some have not been called	Adjust calling times, increase the number of HCW making calls and assign each staff clients to call each day (link person, mentor mother, adherence counsellor) and update phone numbers	BUNDLED/COMPLEX	IS	context	Setting; Personnel		Increase reach; Increase acceptability, appropriateness or feasibility (summed up as fit)	Recipient/Patient	Clinic/unit	No	No	Adopt
9	Some adolescents are still unreachable network issues interfering with connection clients have phones which are not reliable - unable to hold charge, interrupting calls -some are using parents phones and parents are often at work; adolescent may only be available late evening	Use CHVs in the community to visit and recall AYA to facility at a visit rate of 1 per week	SINGLE/SIMPLE	IS	content		Integrating another strategy into the strategy in use	Increase reach	Recipient/Patient	Specific implementer	Yes	No	Adapt
9	HCW workload increased during reporting period	Alternating assignment of HCW who call adolescents	SINGLE/SIMPLE	IS	context	Personnel		Increase acceptability, appropriateness or feasibility (summed up as fit)	Provider	Clinic/unit	Yes	Yes	Adopt
9	AYA unavailable; HCW workload increased during reporting period	Repeat calls for those unreachable	SINGLE/SIMPLE	IS	content		Repetition	Increase reach	Recipient/Patient	Patients who share a particular characteristic	Yes	Yes	Adopt
9	HCW workload increased during reporting period	HCW Iincrease the number of calls made per day	SINGLE/SIMPLE	IS	context	Personnel		Increase adoption; Increase reach	Provider	Clinic/Implementation team	Yes	Yes	Adopt
9	Difficult to reach some adolescents HCW work load increased during testing period (reporting period)	Use the line list to distribute work to facilitate teamwork and set daily targets for the team	BUNDLED/COMPLEX	IS	context	Personnel		Increase acceptability, appropriateness or feasibility (summed up as fit); Increase adoption	Provider	Clinic/Implementation team	Yes	Yes	Adopt
9	Unable to reach clients via phone or via home tracing	Access treatment supporter number and use it to reach AYA or updating alternative contact information for adolescents	SINGLE/SIMPLE	IS	content		Adding elements	Increase reach; Increase adoption	Recipient/Patient	Clinic/Implementation team	Yes	Yes	Adapt
9	Increased workload during end of the month reporting period	Allocating specific days to HCW to try and reach adolescents and minimize pressure of increased workload	SINGLE/SIMPLE	IS	context	Personnel		Increase acceptability, appropriateness or feasibility (summed up as fit)	Provider	Clinic/Implementation team	Yes	Yes	Adopt
9	Poor quality of intervention when delivered on phone due to poor recall/recap, poor concentration when ATP is delivered on the phone- unable to show pictures	Provide short TCA to facilitate in-person recap the next time adolescents are due to visit the clinic	SINGLE/SIMPLE	IS	evaluation		Shortening; Drift with return	Improve fidelity of implementation	Recipient/Patient	Patients who share a particular characteristic	Yes	Yes	Adapt
9	many adolescents haven't been exposed to the intervention	Allocate specific adolescents to specific HCW to reach by the end of the month to be called by phone	SINGLE/SIMPLE	IS	context	Personnel		Increase reach	Recipient/Patient	Group of individuals with the problem being targeted	No	Yes	Adopt
9	unsuitable environment interfering with call quality/barrier to effective communication	Read directly from telephone script emphasizing questions about suitability of environment and reschedule as needed	SINGLE/SIMPLE	IS	content		Adding elements; Tailoring/wteaking/refining	Improve fidelity of implementation	Recipient/Patient	Clinic/Implementation team	Yes	Yes	Adopt
9	Need to improve quality of calls	Using script to check on and ensure environment is suitable for call	SINGLE/SIMPLE	IS	content		Adding elements	Improve fidelity of implementation	Recipient/Patient	Group of individuals with the problem being targeted	Yes	Yes	Adopt
											69	60	34
